# Supplementary material for: Descending controls modulate inflammatory joint pain and regulate CXC chemokine and iNOS expression in the dorsal horn
Source: Mol Pain. 2014 Jun 20;10:39. doi: 10.1186/1744-8069-10-39 (PMC4080690; doi:10.1186/1744-8069-10-39)
Supplement: Additional file 1: Table S1 — List of regulated genes identified by microarray after statistical analysis. [file 1744-8069-10-39-S1.xlsx]

## Sheet: Sheet1
Rank	Gene Name	Symbol		Fold	p value
27	ankyrin repeat, family A (RFXANK-like), 2	Ankra2	+	1.35	0.016
39	brain expressed gene 4	Bex4	+	1.3	0.021
26	biphenyl hydrolase-like (serine hydrolase)	Bphl	-	1.35	0.001
113	coiled-coil domain containing 79	Ccdc79	+	1.2	0.007
4	cyclin B2	Ccnb2	+	1.85	0.015
94	chemokine (C-C motif) receptor 1-like 1	Ccr1l1	-	1.21	0
115	cholinergic receptor, nicotinic, beta 3	Chrnb3	-	1.2	0.014
28	claudin 1	Cldn1	-	1.34	0.024
99	clarin 2	Clrn2	-	1.21	0.002
84	cytochrome c oxidase, subunit VIa, polypeptide 2	Cox6a2	-	1.22	0.005
34	chemokine (C-X-C motif) ligand 10	Cxcl10	-	1.32	0
42	chemokine (C-X-C motif) ligand 9	Cxcl9	-	1.3	0.042
127	chemokine (C-X-C motif) receptor 3	Cxcr3	-	1.2	0.005
109	cytochrome P450, family 2, subfamily b, polypeptide 12	Cyp2b12	-	1.2	0.01
81	defensin, alpha 5, Paneth cell-specific	Defa	-	1.22	0.001
75	defensin beta 40	Defb40	-	1.22	0.031
85	elongation factor RNA polymerase II-like 3	Ell3	-	1.22	0.003
47	ferritin, light polypeptide	Ftl	-	1.28	0.034
119	glyceraldehyde-3-phosphate dehydrogenase	Gapdh	-	1.2	0.013
82	glycoprotein (transmembrane) nmb	Gpnmb	-	1.22	0.021
67	GTP binding protein 4	Gtpbp4	+	1.23	0.027
51	histone cluster 1, H2bc	Hist1h2bc	-	1.26	0.004
54	histone cluster 1, H2bc	Hist1h2bc	-	1.26	0.006
102	histone cluster 3, H2a	Hist3h2a	+	1.21	0.008
40	high mobility group box 1	Hmgb1	-	1.3	0.006
123	heterogeneous nuclear ribonucleoprotein A3 ABREVIATED	Hnrnpa3	+	1.2	0.012
122	5-hydroxytryptamine (serotonin) receptor 1D	Htr1d	-	1.2	0.002
3	isopentenyl-diphosphate delta isomerase 2-like	Idi2l	-	1.98	0.043
59	indolethylamine N-methyltransferase	Inmt	-	1.25	0.005
106	intelectin 1 (galactofuranose binding)	Itln1	-	1.21	0.007
114	keratin 31	Krt31	-	1.2	0.037
104	keratin associated protein 4-7	Krtap4-7	-	1.21	0.045
19	NADH dehydrogenase (ubiquinone) 1 beta subcomplex 4	LOC100361934	-	1.38	0.006
117	epithelial cell transforming sequence 2 oncogene-like	LOC100361997	-	1.2	0.049
45	rCG59045-like	LOC100364529	-	1.29	0.002
78	hypothetical LOC290577	LOC290577	-	1.22	0.004
43	similar to hypothetical protein	LOC292449	-	1.29	0.006
9	similar to hypothetical protein 4930509O22	LOC300308	-	1.67	0.001
93	Ac2-224	LOC362921	-	1.21	0
24	hypothetical protein LOC499339	LOC499339	+	1.36	0.002
97	LRRGT00154	LOC499544	-	1.21	0.01
68	similar to hypothetical protein FLJ25692	LOC500392	+	1.23	0.004
52	hypothetical LOC502825	LOC502825	-	1.26	0.003
2	similar to Discs large homolog 5	LOC681283	-	2.06	0.005
76	hypothetical protein LOC683753	LOC683753	-	1.22	0.025
15	similar to Heterogeneous nuclear ribonucleoprotein A1	LOC689196	-	1.44	0.01
125	rCG20053-like /// mCG1042722-like	LOC691054	-	1.2	0.009
112	mast cell protease 8	Mcpt8	-	1.2	0.027
36	mannosyl (alpha-1,3-) ABREVIATED	Mgat4a	-	1.31	0.036
66	similar to melanoma antigen family A, 5	MGC114492	-	1.23	0.015
126	microRNA mir-152	Mir152	-	1.2	0.003
17	microRNA mir-344-1	Mir344-1	+	1.41	0.013
38	microRNA mir-374	Mir374	+	1.3	0.013
69	microRNA mir-377	Mir377	+	1.23	0.009
83	microRNA mir-384	Mir384	+	1.22	0.033
25	microRNA mir-421	Mir421	+	1.36	0.011
64	microRNA mir-544	Mir544	+	1.24	0.041
111	M-phase phosphoprotein 8	Mphosph8	-	1.2	0.001
58	mitochondrial ribosomal protein L18	Mrpl18	+	1.25	0.003
91	melanoma associated antigen (mutated) 1-like 1	Mum1l1	+	1.21	0.005
10	NADH dehydrogenase subunit 6	ND6	+	1.65	0.003
62	neurogenin 1	Neurog1	-	1.24	0.01
71	nuclear transcription factor, X-box binding-like 1	Nfxl1	+	1.23	0.015
72	nuclear transcription factor, X-box binding-like 1	Nfxl1	+	1.22	0.004
79	natural killer cell group 7 sequence	Nkg7	-	1.22	0.011
118	nitric oxide synthase 2, inducible	Nos2	-	1.2	0
31	NAD(P)H dehydrogenase, quinone 2	Nqo2	+	1.33	0.022
49	olfactory receptor 1598	Olr1598	-	1.27	0.03
95	olfactory receptor 1695	Olr1695	-	1.21	0.004
128	olfactory receptor 1733	Olr1733	+	1.2	0.028
63	olfactory receptor 1743	Olr1743	-	1.24	0.002
80	olfactory receptor 326	Olr326	-	1.22	0.009
65	olfactory receptor 446	Olr446	-	1.24	0.022
90	olfactory receptor 514	Olr514	-	1.21	0.008
13	olfactory receptor 707	Olr707	-	1.5	0.018
44	olfactory receptor 733	Olr733	-	1.29	0.044
5	olfactory receptor 780 /// olfactory receptor 779	Olr780	-	1.83	0.001
60	olfactory receptor 94	Olr94	-	1.25	0.01
124	polyadenylate-binding protein-interacting protein 2-like 1	Paip2l1	+	1.2	0.002
108	Prolactin family 3, subfamily d, member 1 ABREVIATED	Prl3d1	-	1.21	0.035
74	proline-rich protein 15 /// RGD1559532	Prp15	-	1.22	0
120	parathyroid hormone	Pth	-	1.2	0
88	RNA binding motif 31, Y-linked	Rbm31y	-	1.21	0
23	REST corepressor 2	Rcor2	+	1.36	0.042
107	renin	Ren	-	1.21	0.002
101	similar to Neuronal pentraxin II precursor (NP-II) (NP2)	RGD1311190	-	1.21	0.007
20	similar to NADH:ubiquinone oxidoreductase B15 subunit	RGD1560088	+	1.36	0.01
11	similar to RIKEN cDNA 1700001F22	RGD1561558	+	1.56	0.014
21	similar to putative protein kinase	RGD1561706	-	1.36	0.002
35	similar to putative protein kinase	RGD1561706	-	1.32	0.04
129	similar to Na+ dependent glucose transporter 1	RGD1561777	-	1.19	0.011
18	similar to TDPOZ3	RGD1563667	+	1.4	0.02
116	similar to chromosome 10 open reading frame 71	RGD1564899	-	1.2	0.004
53	similar to ATP synthase, ABREVIATED	RGD1565438	-	1.26	0.002
70	similar to Spindlin-like protein 2 (SPIN-2)	RGD1565862	-	1.23	0.007
6	similar to 60S ribosomal protein L12 /// ribosomal protein L12	Rpl12	+	1.81	0.016
37	ribosomal protein L19	Rpl19	+	1.3	0.023
12	ribosomal protein L21	Rpl21	-	1.51	0.05
22	ribosomal protein L21	Rpl21	+	1.36	0.022
32	ribosomal protein L21	Rpl21	+	1.33	0.025
46	ribosomal protein L21	Rpl21	+	1.28	0.039
8	ribosomal protein L32	Rpl32	-	1.68	0.015
55	ribosomal protein L35a	Rpl35a	+	1.26	0.025
14	ribosomal protein L7a	Rpl7a	-	1.45	0.011
33	ribosomal protein L7a	Rpl7a	-	1.32	0.014
77	ribosomal protein L7a	Rpl7a	-	1.22	0.02
121	ribosomal protein L7a	Rpl7a	-	1.2	0.016
29	ribosomal protein L9	Rpl9	-	1.34	0.018
30	ribosomal protein S2 /// ribosomal protein S2-like	Rps2	+	1.33	0.007
96	ribosomal protein S23 /// similar to ribosomal protein S23	Rps23	+	1.21	0.016
16	RT1 class Ib	RT1-N1	-	1.42	0.041
87	RT1 class Ib, locus O1	RT1-O1	+	1.22	0.04
110	Sin3-associated polypeptide 18	Sap18	+	1.2	0.013
86	SEC16 homolog B (S. cerevisiae)	Sec16b	-	1.22	0.002
73	sema domain	Sema4c	-	1.22	0.003
61	serine (or cysteine) proteinase inhibitor, clade B, member 1a	Serpinb1a	-	1.24	0.001
1	serine (or cysteine) peptidase inhibitor, clade B, member 1b	Serpinb1b	-	4.08	0.002
89	solute carrier family 7 ABREVIATED	Slc7a7	-	1.21	0.003
92	serine peptidase inhibitor, Kazal type 3	Spink3	-	1.21	0.045
56	storkhead box 1	Stox1	-	1.26	0.014
50	taste receptor, type 2, member 38	Tas2r38	-	1.27	0.004
105	tektin 5	Tekt5	-	1.21	0.001
98	transmembrane protein 27	Tmem27	-	1.21	0.016
57	transmembrane protease, serine 4	Tmprss4	-	1.25	0.002
48	tripartite motif-containing 42	Trim42	-	1.27	0
7	vomeronasal 1 receptor, D15	V1rd15	+	1.7	0.006
103	vestigial like 2 (Drosophila)	Vgll2	-	1.21	0.005
100	vomeronasal 2 receptor, 51	Vom2r51	-	1.21	0.01
41	xin actin-binding repeat containing 1	Xirp1	-	1.3	0
