# Supplementary material for: Descending controls modulate inflammatory joint pain and regulate CXC chemokine and iNOS expression in the dorsal horn
Source: Mol Pain. 2014 Jun 20;10:39. doi: 10.1186/1744-8069-10-39 (PMC4080690; doi:10.1186/1744-8069-10-39)
Supplement: Additional file 2: Table S2 — Results of functional annotation clustering. [file 1744-8069-10-39-S2.xlsx]

## Sheet: Sheet1
	Down	Up
1. Ribosome	Cldn1	Ankra2
2.88	Ftl	Ccnb2
	Gapdh	Gtpbp4
	Hist1h2bc	Hist3h2a
	Hmgb1	Rcor2
	Hnrnpa3	Rpl12
	Krt31	Rpl19
	LOC499339	Rpl35a
	Mphosph8	Rps2
	Mrpl18	Rps23
	Nos2	Tekt5
	Rpl21
	Rpl32
	Rpl7a
	Rpl9
2. Defence response	Cxcl10
1.16	Defa
	Defb40
	Hist1h2bc
	Mphosph8
	Nos2
3. Chemotaxis	Cxcl10	Gtpbp4
1.16	Cxcl9
	Defa
	Defb40
	Hmgb1
	Mcpt8
	Mgat4a
	Prl3d1
	Pth
	Ren
	Spink3
4. GPCR	Chrnb3	ND6
0.76	Cldn1	Nqo2
	Cxcl10	Olr1733
	Cxcl9	V1rd15
	Cxcr3
	Gpnmb
	Htr1d
	Mgat4a
	Nkg7
	Nos2
	Olr1598
	Olr1695
	Olr1743
	Olr326
	Olr446
	Olr514
	Olr707
	Olr733
	Olr780
	Olr94
	Pth
	RT1-N1
	Slc7a7
	Tas2r38
	Tmem27
	Vom2r51
5. Chromatin	Hist1h2bc	Hist3h2a
0.64	Hmgb1	Rcor2
	Mphosph8
6. Cell migration	Cxcl10	Gtpbp4
0.62	Cxcl9	Hmgb1
	Nos2	Xirp1
7. Cell ion homeostasis	Cldn1	Ccnb2
0.55	Cxcr3
	Ftl
	Pth
	Xirp1
	Down	Up
8. RNA binding	Ell3	Gtpbp4
0.5		Hmgb1
		Hnrnpa3
		LOC499339
		Rpl12
		Rpl35a
		Rpl9
		Rps2
9. Oxidation-reduction	Cyp2b12	ND6
0.43	Ftl	Nqo2
	Gapdh
	Nos2
10 Peptidase activity	Mcpt8
0.37	Ren
	RGD1561777
	Tmem27
	Tmprss4
11. Macromolecular biosythnthesis	Chrnb3	Hist1h2bc
0.29		Hist3h2a
		Rps2
12. Regulation of protein modification	Hmgb1	Gtpbp4
0.24	Itln1
	Spink3
13. Membrane fraction	Chrnb3	Ankra2
0.17	Cyp2b12	Ccnb2
	Gapdh
	Hmgb1
	Rpl9
14. Transcription	Ell3
0.17	Hmgb1
	Itln1
	Neurog1
	Pth
	Vgll2
15. Cation binding	Cyp2b12	ND6
0.16	Ftl	Nqo2
	Gapdh
	Mgat4a
	Nos2
	Rpl9
	Spink3
	Trim42
16. Mitochondrial inner membrane	Bphl	Mrpl18
0.13	Cox6a2	ND6
	RGD1565438	RGD1560088
	Rpl35a
17. Negative regulation	Hmgb1	Gtpbp4
of biosynthetic process		Rcor2
0.12		Spink3
18. Response to hormone stimulation	Cxcl10
0.07	Cyp2b12
	Hmgb1
	Ren
19. Adenyl nucleotide binding	Gapdh	Hnrnpa3
0.07	Gtpbp4	RGD1561706
	LOC292449
	LOC300308
	LOC500392
	Nos2
	RGD1564899
	Rpl9
20. Phosphorylation	LOC300308
0.02	RGD1561706
	RGD1565438
